# Supplementary material for: Longitudinal Observational Study on Quality of Life in Patients with Chronic Wounds Using DLQI and EQ-5D
Source: Medicina (Kaunas). 2025 May 17;61(5):907. doi: 10.3390/medicina61050907 (PMC12113039; doi:10.3390/medicina61050907)
Supplement: Supplementary file 1 [file medicina-61-00907-s001.zip]

Archive with 1 entries (1 files):
- medicina-3575872-supplementary.pdf
